# Supplementary material for: Spatio-functional organization in virocells of small uncultivated archaea from the deep biosphere
Source: ISME J. 2023 Jul 19;17(10):1789–92. doi: 10.1038/s41396-023-01474-1 (PMC10504349; doi:10.1038/s41396-023-01474-1)
Supplement: Supplementary file 4 — Table S1 [file 41396_2023_1474_MOESM4_ESM.xlsx]

## Sheet: Sheet 1
	The hits are coloured according to their likelihood of being correct as follows: certain matches, probable matches, possible matches, and long shots
			AF model-based					trRosetta-based						Function
			Protein structure is predicted with the help of MSAs. MSAs can be built using different databases: MMseqs2 (MM) or Jackhmmer (JH). As they contain different proteins, these alignments can with more or less probability align with our target sequence. MSA coverage is a criterium I use for the selection. The more the coverage of MSA, the better it is for protein structure prediction. So in this colu…	Information about which DB resulted in higher coverage may help to see which annotation is more reliable			DeepFri was run on a protein structure with higher coverage (refer to column C)	JH-based			MM-based
	protein	sequence	Database producing higher coverage	ProFunc annotation, 3D based	link		DeepFri, structure-based GO term predictions	trRosetta annotation	link	confidence	trRosetta annotation	link	confidence
	1	MFGRANFLPKHQNKKDLLWKDIDDFVNFYFLNQKISKSYEFELYNPRWFNSTKAWQISCAKKIDLVVNRNDEIYIFETDPQILDETIGQLLTYRFWYEKQEQKKVKKMIALCGEIQEQTAEVALLYGIEVWKTNFPSGYTQYVSMY*	MM	MM: 7lo5 - Site-specific DNA-methyltransferase, Cryoem structure drdv-DNA complex DNA-binding template (25 of 44 from 7lo5) 1xmx - hypothetical protein VC1899, Crystal structure of protein vc1899 from vibrio cholerae 4ic1 - Uncharacterized protein, Crystal structure of sso0001 4r5q - CRISPR-associated exonuclease, Cas4 family, Crystal structure and nuclease activity of the crispr-associated cas4 …	linkJH	linkMM	organic substance metabolic process 0.53 cellular metabolic process GO:0044237 0.52 primary metabolic process GO:0044238 0.51 nitrogen compound metabolic process GO:0006807 0.50	5GKH - Endonuclease EndoMS, Structure of EndoMS-dsDNA2 complex 2VLD - Endonuclease NucS, Crystal structure of a repair endonuclease from Pyrococcus abyssi	link	very high	NA	NA	NA	I’d believe the annotation by trRosetta more than by ProFunc. Therefore the protein is a type of endonuclease
	2	MFEQQNANWYLIERDLLGKITYIDTETGDDFSFKEIESGKRKIVEAGAGSIFKLLGKLKTKFGNFLLANASQKSLWILKKRKIIKLDKKTGAFVIATGISSTTLITSLLSQTSSTLLAKVRLLIEMQGIALFTDFIAEEAVQSAGMGVFIAKGRDTKTLEHAISTYKNIYSLAENVHQYAQWNIAKNAFDAFFLSAKENIVIYEALLENAKETAALRGETEDAGKVTIYSTEKYAIYLNGINTKKYSPSVIRIPPGTHTIDLKMKDKITYTETFSIEKYGIKNIGSVSKKIELQNTTKCLDVANGTTIILNDFQQIVLAGVKQKILTAAAEKASKNWLRKTCETRNIRIETDTETHNEHGQLLGWIFLGDLNVNVESVKRGFTISNKTTKKYEDEIKEA…	MM, trimmed	JH: 4qmg - Staphylococcal nuclease domain-containing protein 1, The structure of mtdh-snd1 complex reveals novel cancer-promoting interactions 2pqe - Thermonuclease, Solution structure of proline-free mutant of staphylococcal nuclease 3bdl - Staphylococcal nuclease domain-containing protein 1, Crystal structure of a truncated human tudor-sn MM: 3bdl + 1enc - STAPHYLOCOCCAL NUCLEASE, Crystal struc…	linkJH	linkMM	heterocyclic compound binding GO:1901363 0.96 organic cyclic compound binding GO:0097159 0.96 ion binding GO:0043167 0.94 drug binding GO:0008144 0.90 adenyl nucleotide binding GO:0030554 0.90 adenyl ribonucleotide binding GO:0032559 0.90 carbohydrate derivative binding GO:0097367 0.90	4QMG - Staphylococcal nuclease domain-containing protein 1, The Structure of MTDH-SND1 Complex Reveals Novel Cancer-Promoting Interactions	link	medium	4HMJ - Thermonuclease, Crystal structure of Staphylococcal nuclease variant Delta+PHS L36D at cryogenic temperature (highest identity) 2KQ3 - Thermonuclease, Solution structure of SNase140 ()highest coverage) 4QMG - Staphylococcal nuclease domain-containing protein 1, The Structure of MTDH-SND1 Complex Reveals Novel Cancer-Promoting Interactions (2nd highest identity) 2F0D - Staphylococcal nuclea…	link	high	With high probability this protein is a type of nuclease (one of the mentioned in annotations from ProFunc and trRosetta)
	3	MALELTKGDTLKIKIGVKNESDGFTGTYKISVVIMDSKNTKYYFSYHTDGSTFSTTQQSITETLTKGTEYSLSYSAVIPDYEDGTVTANIGIYGEEGITEIIGTGWFDAYTYSKKKMNLSSLSVTLEKG*	JH	JH: 7c50 - SIMPL domain-containing protein, Crystal structure of a simpl-like protein from campylobacter jejuni (selenomethionine-incorporated protein) 2ki8 - Tungsten formylmethanofuran dehydrogenase, subunit D (FwdD-2), Solution nmr structure of tungsten formylmethanofuran dehydrogenase subunit d from archaeoglobus fulgidus, northeast structural genomics consortium target att7 MM: 5x7q - Glycos…	linkJH	linkMM	membrane GO:0016020 0.70	NA	link	medium	NA	NA	NA
	4	MADYFEFTVNVKDTDKNNIEGAKVSIQDITEETTSEGYTDENGNILFYVLANNHISIENVTYDLYEIKSGLVSIPKITENLTAKIVLKKIIIKYNLSFTSTTMEKA*	MM	JH: 2xsv - CATECHOL 1,2 DIOXYGENASE, Crystal structure of l69a mutant acinetobacter radioresistens catechol 1,2 dioxygenase 2xsr - CATECHOL 1,2 DIOXYGENASE, Crystal structure of wild type acinetobacter radioresistens catechol 1,2 dioxygenase MM: same	linkJH	linkMM	nothing found above 0.7 threshold	NA	link	very high	NA	link	very high
	5	MKFLNLYKKIRKKTTIRQNQTPKTTVPETFEKIFLGIFENFEKIGWSTTHLYLSNIIKRTFSYILYPTLDGKNAGFFKEKTAGDITTLQTQPGGTKFFLDNNLVRRTKRIGISAYNMSDLVTCGVHIRVQGPFIQSPINEVNLFYFTVAPVTLKTFEFDIASFDVYLIFEAVGPTGESIIFKTYYLPI*	JH	JH: 1gui - LAMINARINASE 16A, Cbm4 structure and function MM: 4yrd - Capsular polysaccharide synthesis enzyme Cap5F, Crystal structure of capf with inhibitor 3-isopropenyl-tropolone	linkJH	linkMM	cellular metabolic process GO:0044237 0.87 organic substance metabolic process GO:0071704 0.84 nitrogen compound metabolic process GO:0006807 0.79	NA	link	low	NA	NA	NA
	6	MYKYICFENTLLKTANFKTLCEIEKSFVVGASIKFWENPSFFPYDAVISISDIGATKKYILDISYPHMFIANSEMSYFGKWSNDTFIELNHQIDIDHKLLFEILVTNDLQVQGYVLIET*	MM, trimmed	JH: 5xvb - [NiFe]-hydrogenase 2 large subunit, [Nife]-hydrogenase (hyb-type) from citrobacter sp. S-77 in an h2- reduced condition 4aow - GUANINE NUCLEOTIDE-BINDING PROTEIN SUBUNIT BETA-2-LIKE 1, Crystal structure of the human rack1 protein at a resolution of 2.45 angstrom 4pq9 - Beta-1,3-glucanase, Crystal structure of a beta-1,3-glucanase from mycobacterium marinum MM: uncharacterised protein	linkJH	linkMM	nothing found above 0.7 threshold	NA	link	low	NA	link	low
	7	MTILYKTFSIVLTADNQKHNATSVLTCPKGKKIHFSFLGIAPYITENCHIQVFKDQEQLTGEGIYHAIIDDYTHRLDFDVDLNEGEAITIKGWSMTAYTVEGVYAYEELI*	JH	JH: 5fws - KREMEN PROTEIN 1, Wnt modulator kremen crystal form i at 1.90a 5fww - LOW-DENSITY LIPOPROTEIN RECEPTOR-RELATED PROTEIN 6, Wnt modulator kremen in complex with dkk1 (crd2) and lrp6 (pe3pe4) 2wno - TUMOR NECROSIS FACTOR-INDUCIBLE GENE 6 PROTEIN, X-ray structure of cub_c domain from tsg-6 MM: same plus 7bzt - Capsid protein VP1, Cryo-em structure of mature coxsackievirus a10 in complex wi…	linkJH	linkMM	cellular metabolic process GO:0044237 0.72	NA	link	low	NA	NA	NA
	8	MIDISHHKTQLKPHGNNKKNKYQKHKMTIISSNNTKSINGTELVLEADIDKSILVKGVHVQGSVNGRATAYIGGVTVGYFRTNSTILGNHLEYLRRNNKKEINVLNFLFQNNVFKGYPLAPGNKFTIKNSSAVNMSVIYDIYTEGDQTELMENGKNGKSLTYLHYGQTPNFINTTGDTLISKSNNPIEFSGFPFTSTVPPKRKIEVLGIAFSSRGADDGIAAANYIKTTYLKVMKNREVLFDEEKKGFIATGSQVLTANTFDAENGLDIGGEGTSTYQKNILLFDEKIVCVAGEELNFIWSTTVAAIPGRFEPEETEIMVILRETKE*	JH, trimmed	JH: uncharacterised, 3uol same MM: 3u0l - mRuby, Crystal structure of the engineered fluorescent protein mruby, crystal form 1, ph 4.5 1bmv - PROTEIN (ICOSAHEDRAL VIRUS - A DOMAIN), Protein-RNA interactions in an icosahedral virus at 3.0 angstroms resolution	linkJH	linkMM	organic substance metabolic process GO:0071704 0.81	NA	link	medium		link	high
	9	MAIKPEDAIKKYKNNIDQTKYEKGVNAVKTSVTAAAIKQKESFIKNTLAGKDRLIKNLGKVSTDVWKTKTKRSFSKLEEKVILAIDSGKWNAAKVLAAGQSAHATAKNMKKGSYSDSYDRYLASQNAIKTAWK*	MM	JH: Uncharacterised protein , outer membrane protein MM: Uncharacterised protein	linkJH	linkMM	structural constituent of ribosome GO:0003735 0.99 rRNA binding GO:0019843 0.94	NA	link	low	NA	NA	NA
	10	MTKSDWMTATEIENALKTGIKNAKNAFENGIDNCRRDPIKTAIAAITSGKWEKNFKDSSEKWEKNLSKISLEDWKKATIAGASRYADNAADIGSEEWGKYYTSAKSTIEAASSELTASKQEKADFIKFYEAMSKLKNID*	MM	JH: Uncharacterised protein MM: Uncharacterised protein	linkJH	linkMM	nothing found above 0.7 threshold	NA	link	high	NA	NA	NA
	11	MENIFETVMKEPIEIKKKREQIARIKYLKDRHGVISLWREEPVQINLRGYLLTIRRIEGETGTTISDVAKETGKNIKTVTNIFRNLEKIEVIKISEHAHFSRRKKNKKNINFFKSKFKLTTYIEEYYSNHSFFRNQYTYSDLKPAVIEAKENERVSKRMDLEESRYLCSKSIVQFDRVSPPSPEKSGGDVLPSPEKSGGDVLPSPEKSGGDVSPSPEKSGGDVSPSPEKSHWRDLDEVFPSRKKNPKAL*	JH, trimmed	JH: BLAST search - Autotransporter domain-containing protein OS=Salmonella MM: same	linkJH	linkMM	macromolecule metabolic process GO:0043170 0.78 primary metabolic process GO:0044238 0.75 cellular metabolic process GO:0044237 0.75 regulation of cellular process GO:0050794 0.74	NA	link	low	NA	link	low
	12	MVMCANFCGLNFLTNTHKKKVYKRKVAKENYQKQQSGMSSLNNYESEVKY*	JH	JH: BLAST search - Geranylgeranyl transferase type I beta subunit MM: same	linkJH	linkMM	cellular metabolic process GO:0044237 0.88 organic substance metabolic process GO:0071704 0.82 cellular nitrogen compound metabolic process GO:0034641 0.78 gene expression GO:0010467 0.76 cellular nitrogen compound biosynthetic process GO:0044271 0.76	NA	link	high	NA	NA	NA
	13	MANSERGVKLNFPLRDKRQIFGMANSERGVKLNFPLRDKRQILKFQNNKQTTMKNINPTNVVIGRKKKFEEEMKEKIEEYVRNHQEEIVEKEKENMNPPGTAVVWQESGGIFPSRRKNPRAI*	JH	JH: Uncharacterised protein MM: Uncharacterised protein	linkJH	linkMM	nucleic acid binding GO:0003676 0.95 heterocyclic compound binding GO:1901363 0.91 organic cyclic compound binding GO:0097159 0.90 RNA binding GO:0003723 0.75	NA	link	low	NA	NA	NA
