# Supplementary material for: Spatio-functional organization in virocells of small uncultivated archaea from the deep biosphere
Source: ISME J. 2023 Jul 19;17(10):1789–92. doi: 10.1038/s41396-023-01474-1 (PMC10504349; doi:10.1038/s41396-023-01474-1)
Supplement: Supplementary file 5 — Table S2 and S3 [file 41396_2023_1474_MOESM5_ESM.xlsx]

## Sheet: Tabelle1
	S2 Cell size	width (nm)			length (nm)
		ribocell	virocell	difference	ribocell	virocell	difference
	Mean	723.9	824.9	101.0 (113%)	849.7	1023.5	173.7 (120%)
	Standarddeviation	120.6	124		210.1	197.1
	Median	704.1	803.4	99.3 (114%)	835.4	1017.3	181.9 (121%)
	S3 VLP size	length measured (nm)
		via SEM	via TEM
	VLPs measured	72	56
	Mean	65.65	53.24
	Standard deviation	12.12	6.16
	Median	66.37	53.17
